# Supplementary material for: Preventative Cancer Vaccine-Elicited Human Anti-MUC1 Antibodies Have Multiple Effector Functions
Source: Antibodies (Basel). 2024 Oct 10;13(4):85. doi: 10.3390/antib13040085 (PMC11503386; doi:10.3390/antib13040085)
Supplement: Supplementary file 1 [file antibodies-13-00085-s001.zip]

Archive with 1 entries (1 files):
- antibodies-3227747-supplementary.pdf
